# Supplementary material for: RedB, a Member of the CRP/FNR Family, Functions as a Transcriptional Redox Brake
Source: Microbiol Spectr. 2022 Sep 15;10(5):e02353-22. doi: 10.1128/spectrum.02353-22 (PMC9603854; doi:10.1128/spectrum.02353-22)
Supplement: Supplemental file 2 — Table S2. Download spectrum.02353-22-s0001.xlsx, XLSX file, 0.02 MB [file spectrum.02353-22-s0001.xlsx]

## Sheet: Sheet1
Supplemental Table 2: Genes directly regulated by RedB with recognition sequences
Locus ID	Gene	Description	Recognition Sequence	ChIP	Fold Change	p-adj
				Enrichment	of RNA-seq	of RNA-seq
COG C: Energy production and conversion
RCC00282		aldehyde dehydrogenase family protein	GACATCAAGCAG*	2.785	-2.43	2.78e-14
RCC02528	preA	NAD-dependent dihydropyrimidine dehydrogenase subunit B	-	3.08	-2	0.0002
RCC02533	pucDE	light-harvesting protein B-800/850 subunit gamma	-	4.34	1.37	0.007
RCC02974	atpH	F0F1 ATP synthase subunit delta	GCCATGAAAGAG	3.27	1.39	0.003
RCC02972	atpG	F0F1 ATP synthase subunit gamma	AAGATCACGAAA	3.27	1.45	2.43e-06
RCC02973	atpA	F0F1 ATP synthase subunit alpha	GACATCAAGGAA	3.27	1.49	1.1e-08
RCC02791	fdxA	ferredoxin II	-	3.63	1.51	0.002
COG D: Cell Division
RCC03193	tilS	tRNA lysidine(34) synthetase TilS	-	2.53333	-1.31	0.022
RCC00061	parA	chromosome-partitioning protein ParA	AAGATCAACCAG	2.38	1.33	0.015
RCC00063	mnmG	tRNA uridine 5-carboxymethylaminomethyl modification enzyme mnmG	GACATGACCGAG	2.38	1.40737	0.00585275
RCC00063	mnmG	tRNA uridine 5-carboxymethylaminomethyl modification enzyme mnmG	AAGATGGAGAAG	2.38	1.40737	0.00585275
COG E: Amino acid transport and metabolism
RCC02526	amaB	Zn-dependent hydrolase	CAGATGGCGCAG	3.08	-1.62	9.44e-06
RCC01446		M20/M25/M40 family metallo-hydrolase	-	4.39	-1.34	0.02
RCC03329		aminotransferase class I/II-fold pyridoxal phosphate-dependent enzyme	GAGATGAGGCAT*	3.34	-1.22	0.017
RCC03445	serB	phosphoserine phosphatase SerB	-	2.5	1.33	0.022
RCC02765	ilvE1	branched-chain amino acid aminotransferase	GGGATGAAAAAG*	5.81	1.35	0.001
RCC01183	hisB	imidazoleglycerol-phosphate dehydratase HisB	-	4.65	1.37	0.024
RCC03446	serC	phosphoserine transaminase	GACATGACGAAT	2.5	1.47	1.9e-07
RCC03447		phosphoglycerate dehydrogenase	-	2.5	1.6	5.37e-05
COG F: Nucleotide transport and metabolism
RCC00545	deoC	deoxyribose-phosphate aldolase	-	2.95	-1.45	0.001
RCC03404	pyrF	orotidine-5'-phosphate decarboxylase	GACATGAAGCTG	3.77	1.42	0.003
COG G: Carbohydrate transport and metabolism
RCC00018	xylF	D-xylose ABC transporter substrate-binding protein	AACATGGAACAG	3.58	-2.46	3.01e-12
RCC00018	xylF	D-xylose ABC transporter substrate-binding protein	GACATGACCGTG	3.58	-2.46	3.01e-12
RCC00015	xylB	xylulokinase	-	3.58	-1.45	0.012
RCC02411	edd	phosphogluconate dehydratase	-	5.35	-1.24036	0.0150012
RCC03157	pykA2	pyruvate kinase	GCGATGACGATG	2.7	-1.22	0.024
RCC02160	gap3	type I glyceraldehyde-3-phosphate dehydrogenase	-	3.89	1.38	1.4e-05
COG H: Coenzyme metabolism
RCC00712	moaA	GTP 3',8-cyclase MoaA	-	3.16	-1.39	0.015
RCC01447	hemA	5-aminolevulinate synthase	GACATGAAGCTT*	4.39	1.38	0.002
RCC00049	ahcY	adenosylhomocysteinase	CAGATCAAGAAG	4.18	1.4	0.0002
COG J: Translation, ribisomal structure and biogenesis
RCC02322	prfC	peptide chain release factor 3	-	3.855	1.35	0.001
RCC03155	rpmI	50S ribosomal protein L35	GAGATGAAAATG	2.7	1.4	0.002
RCC02749	rpmG	50S ribosomal protein L33	AAGATGACGGTG	3.305	1.44	0.013
RCC01125	rpsA	30S ribosomal protein S1	GACATGGAGCAG	2.58	1.51	0.0003
RCC01125	rpsA	30S ribosomal protein S1	AAGATCAACAAG	2.58	1.51	0.0003
RCC01125	rpsA	30S ribosomal protein S1	GGCATGAAGCAG	2.58	1.51	0.0003
COG K: Transcription
RCC00550		LysR family transcriptional regulator	GACATGGCGAAA	3.96	-1.54	1.53e-05
RCC02527		helix-turn-helix domain-containing protein	-	3.08	-1.27	0.028
RCC02790		CarD family transcriptional regulator	AAAATGAAGAAG	3.63	1.38	0.013
COG M: Cell wall/membrane/envelope biogenesis
RCC00062	gidB	methyltransferase GidB	-	2.38	1.35	0.03
COG O: Post-translational modification, protein turnover, and chaperones
RCC00224	dnaK	molecular chaperone DnaK	GCGATGAAGCTG	3.41	1.33	0.006
RCC00224	dnaK	molecular chaperone DnaK	GACATCGAAAAG	3.41	1.33	0.006
RCC00224	dnaK	molecular chaperone DnaK	GAAATCAACCAG	3.41	1.33	0.006
RCC00224	dnaK	molecular chaperone DnaK	AAGATGGCGCTG	3.41	1.33	0.006
RCC00224	dnaK	molecular chaperone DnaK	AAGATGAAGGAA	3.41	1.33	0.006
COG P: Inorganic ion transport and metabolism
RCC00604		TerC family protein	GCGATCACGAAG	4.9	1.33	0.029
RCC00375	mdoG1	glucans biosynthesis protein G-1	-	3.42	1.4	0.001
COG S: Unknown or predicted function
RCC02492	hypothetical protein	DUF4087 domain-containing protein	-	3.87	-1.51	0.038
RCC01381		YjbF family lipoprotein	GACATGAAAAAG*	3.6	-1.44	0.034
RCC00464	rsmI	tetrapyrrole methylase family protein	-	3.7	-1.38	0.007
RCC02975		methyltransferase domain-containing protein	-	3.27	-1.32	0.022
RCC03399	hypothetical protein	hypothetical protein	-	3.77	1.34	0.026
RCC02154		TM2 domain-containing protein	GAAATCGCGCAG*	3.36	1.35	0.006
RCC03325	hspQ	heat shock protein HspQ	GACATGAAAAAA*	3.035	1.36	0.023
RCC00901		DUF465 domain-containing protein	GAGATGGAAAAG	4.26	1.42	0.024
RCC00543	hypothetical protein	DUF1523 family protein	GACATCGCCCAG	3.17	1.44	0.001
RCC00678	crtA	spheroidene monooxygenase	GACATGAAACTG*	2.78	1.44	0.0002
RCC01753		DUF1330 domain-containing protein	-	2.68	1.49	0.0008
RCC00871		Bax inhibitor-1/YccA family protein	GAGATCGCGAAT	4.35	1.52	0.0002
RCC00871		Bax inhibitor-1/YccA family protein	GCGATGAAGATG	4.35	1.52	0.0002
COG T: Signal transduction mechanism
RCC03425		PAS-domain containing protein	GAGATCACCCAT	4.055	-1.25	0.012
RCC03425		PAS-domain containing protein	GACATCACCGAG	4.055	-1.25	0.012
RCC02414	glnE	glutamine-synthetase adenylyltransferase	AAGATGAAGGAG*	4.41	-1.23	0.016
RCC02849	dorS	TMAO-sensor hybrid histidine kinase	-	3.73	-1.23	0.024
No orthorlogs found
RCC00655		DUF1311 domain-containing protein	-	5.56	-1.72	0.0002
RCC02586	hypothetical protein	hypothetical protein	-	2.86	-1.54	0.015
RCC02582	hypothetical protein	hypothetical protein	AAGATCAAGAAG*	3.51	-1.47	0.02
RCT00017	tRNA-Gly	tRNA-Gly	GAGATCGAGGAG*	4.65	1.36	0.05
RCC02346	hypothetical protein	hypothetical protein	GAGATCAAACAG	3.07	1.37	0.019
RCT00035	tRNA-Thr	tRNA-Thr	-	5.35	1.41	0.006
RCT00016	tRNA-Gly	tRNA-Gly	-	4.65	1.43	0.024
RCC02923	hypothetical protein	hypothetical protein	-	3.35	1.45	0.004
RCT00022	tRNA-Met	tRNA-Met	-	4.78	1.7	2.27e-05
Note: recognition sequences denoted by * are in an intergenic region or within a neighboring gene. Genes with unknown gene names are left empty.
Recognition sequences with no * overlap with the gene or are within the gene.
