# Supplementary material for: RedB, a Member of the CRP/FNR Family, Functions as a Transcriptional Redox Brake
Source: Microbiol Spectr. 2022 Sep 15;10(5):e02353-22. doi: 10.1128/spectrum.02353-22 (PMC9603854; doi:10.1128/spectrum.02353-22)
Supplement: Supplemental file 3 — Table S3. Download spectrum.02353-22-s0002.xlsx, XLSX file, 0.04 MB [file spectrum.02353-22-s0002.xlsx]

## Sheet: Sheet1
Supplemental Table S3: Genes indirectly controlled by RedB
Locus ID	Gene	Description	Fold Change	p-adj
COG C: Energy production and conversion
RCAP_rcc02645	frc	formyl-CoA transferase	-2.08364	2.18e-06
RCAP_rcc03037	fdhC	NAD-dependent formate dehydrogenase subunit gamma	-1.74254	0.00294059
RCAP_rcc03036	fdhB	NAD-dependent formate dehydrogenase subunit beta	-1.57159	0.00160566
RCAP_rcc02369	araB	ribulokinase	-1.50535	0.0309515
RCAP_rcc01729	pyridine nucleotide-disulfide oxidoreductase	pyridine nucleotide-disulfide oxidoreductase	-1.45716	0.0205371
RCAP_rcc03202	glpK	glycerol kinase	-1.45512	0.00238724
RCAP_rcc02430	nahG	salicylate hydroxylase	-1.39564	0.0188753
RCAP_rcc00764	hupU	uptake hydrogenase small subunit	-1.33889	0.039277
RCAP_rcc02781	FAD dependent oxidoreductase	FAD dependent oxidoreductase	-1.33867	0.00997686
RCAP_rcc00761	hoxH	NAD-reducing hydrogenase HoxS subunit beta	-1.32079	0.0298229
RCAP_rcc01146	gyaR2	glyoxylate reductase	-1.27733	0.0298229
RCAP_rcc00715	pntA	pyridine nucleotide transhydrogenase subunit alpha	1.31973	0.000791115
RCAP_rcc01158	ccoO	cbb3-type cytochrome c oxidase subunit II	1.32034	0.0188791
RCAP_rcc02845	torA	trimethylamine-N-oxide reductase	1.32901	0.0134627
RCAP_rcc00741	atpB	ATP synthase F0 subunit A	1.33144	0.0203892
RCAP_rcc01704	pdhB	pyruvate dehydrogenase complex E1 component pyruvate dehydrogenase (acetyl-transferring)	1.36149	0.000449765
RCAP_rcc00725	sucB	dihydrolipoyllysine-residue succinyltransferase	1.36219	1.22e-05
RCAP_rcc00436	cytB	cytochrome B561	1.36507	0.00610812
RCAP_rcc01594	cysI	sulfite reductase (NADPH) hemoprotein subunit beta	1.38184	0.0303427
RCAP_rcc00736	sdhB	succinate dehydrogenase, iron-sulfur subunit	1.38902	0.00414576
RCAP_rcc02837	pckA	phosphoenolpyruvate carboxykinase	1.39159	5.99e-08
RCAP_rcc03496	maeB2	malate dehydrogenase	1.41219	0.000235404
RCAP_rcc00726	lpdA	dihydrolipoyl dehydrogenase	1.42256	2.37e-06
RCAP_rcc02826	fumC	fumarate hydratase	1.42641	0.00047304
RCAP_rcc02769	petB	ubiquinol--cytochrome-c reductase cytochrome subunit b	1.46204	1.75e-06
RCAP_rcc02501	cycY	cytochrome c	1.49256	0.000516488
RCAP_rcc00724	sucA	oxoglutarate dehydrogenase	1.57235	6.81e-09
RCAP_rcc00578	cbbS	ribulose bisphosphate carboxylase small subunit	1.59666	0.000722183
RCAP_rcc01833	cbbP	phosphoribulokinase	1.64843	2.28e-08
COG D: Cell Division
RCAP_rcc00818	ftsW	cell division protein FtsW	-1.35139	0.000357851
COG E: Amino acid transport and metabolism
RCAP_rcc02529	pyridine nucleotide-disulfide oxidoreductase	pyridine nucleotide-disulfide oxidoreductase	-2.48727	1.96e-16
RCAP_rcc02394	sdaA	L-serine ammonia-lyase	-1.68705	0.00414576
RCAP_rcc02183	potG2	polyamine ABC transporter ATP-binding protein PotG	-1.66723	0.0043008
RCAP_rcc00378	glnA1	glutamine synthetase	-1.62763	0.00810281
RCAP_rcc03146	gabT1	4-aminobutyrate aminotransferase	-1.59853	5.51e-06
RCAP_rcc02114	rocF	arginase	-1.55025	0.0118851
RCAP_rcc02182	class III aminotransferase	class III aminotransferase	-1.52673	0.039277
RCAP_rcc00851	membrane dipeptidase	membrane dipeptidase	-1.49861	0.000579306
RCAP_rcc02798	transglutaminase domain-containing protein	transglutaminase domain-containing protein	-1.49812	0.00655861
RCAP_rcc00490	metF	5,10-methylenetetrahydrofolate reductase	-1.46094	0.0121705
RCAP_rcc01148	proC	pyrroline-5-carboxylate reductase	-1.45155	0.0181895
RCAP_rcc02084	ltaE	threonine aldolase	-1.43997	0.0335713
RCAP_rcc01389	potA2	polyamine ABC transporter ATP binding protein PotA	-1.39948	0.0298229
RCAP_rcc00713	kynU	kynureninase	-1.35974	0.039277
RCAP_rcc00849	dppD	dipeptide ABC transporter ATP-binding protein DppD	-1.34397	1.26e-05
RCAP_rcc02598	beta-alanine--pyruvate transaminase	beta-alanine--pyruvate transaminase	-1.33079	0.00833612
RCAP_rcc02802	membrane dipeptidase	membrane dipeptidase	-1.32543	0.0449252
RCAP_rcc03463	arcB2	ornithine cyclodeaminase	-1.32193	0.0204424
RCAP_rcc02353	class I/II aminotransferase	class I/II aminotransferase	-1.27399	0.0478817
RCAP_rcc00850	dppF	dipeptide ABC transporter ATP-binding protein DppF	-1.27379	0.00270136
RCAP_rcc00208	argG	argininosuccinate synthase	1.32318	0.0159805
RCAP_rcc01542	ilvN	acetolactate synthase small subunit	1.34933	0.000716794
RCAP_rcc00206	nspC	carboxynorspermidine decarboxylase	1.35714	0.0260394
RCAP_rcc01543	ilvI	acetolactate synthase large subunit	1.36062	0.0158658
RCAP_rcc02444	livM2	branched-chain amino acid ABC transporter permease LivM	1.40833	0.0170114
RCAP_rcc01336	acxA	acetone carboxylase subunit beta	1.44019	0.0033372
RCAP_rcc02711	asd	aspartate-semialdehyde dehydrogenase	1.44761	0.00696283
RCAP_rcc02025	polyols ABC transporter ATP-binding protein	polyols ABC transporter ATP-binding protein	1.46436	0.000408617
RCAP_rcc00207	lys1	saccharopine dehydrogenase	1.49107	9.44e-06
RCAP_rcc00368	aroH	hydroxyphenylpyruvate synthase	1.50728	0.000229145
RCAP_rcc01337	acxB	acetone carboxylase subunit alpha	1.51719	7e-08
RCAP_rcc00082	leuD	3-isopropylmalate dehydratase small subunit	1.55764	0.000158529
RCAP_rcc01143	gcvH	glycine cleavage system H protein	1.63453	0.000105905
RCAP_rcc00493	ldc	lysine/ornithine decarboxylase	1.69586	9.23e-05
COG F: Nucleotide transport and metabolism
RCAP_rcc02525	hydA	dihydropyrimidinase	-1.46786	0.0401676
RCAP_rcc01251	tmk	thymidylate kinase	-1.44076	0.0148113
RCAP_rcc02030	allA	ureidoglycolate hydrolase	-1.41242	0.0341888
RCAP_rcc02956	nudF	ADP-ribose pyrophosphatase	-1.37842	0.0454953
RCAP_rcc02516	tdk	thymidine kinase	-1.35351	0.0337508
RCAP_rcc01914	dcd	deoxycytidine triphosphate deaminase	-1.25118	0.0460961
RCAP_rcc00251	ade	adenine deaminase	-1.21535	0.00661858
RCAP_rcc01858	guaA	GMP synthase	1.35768	0.00810281
RCAP_rcc00750	pyrG	CTP synthase	1.37426	0.000777591
RCAP_rcc00531	carB	carbamoyl-phosphate synthase large subunit	1.40334	9.44e-06
RCAP_rcc02157	purB	adenylosuccinate lyase	1.42073	0.000516488
RCAP_rcc02352	gpt	xanthine phosphoribosyltransferase	1.55576	7.12e-06
COG G: Carbohydrate transport and metabolism
RCAP_rcc03443	BadF/BadG/BcrA/BcrD family ATPase	BadF/BadG/BcrA/BcrD family ATPase	-1.8014	0.0020482
RCAP_rcc01585	hypothetical protein	hypothetical protein	-1.50747	0.00698619
RCAP_rcc02018	rbsC	ribose ABC transporter permease	-1.49772	0.00918981
RCAP_rcc00014	xylA	xylose isomerase	-1.49008	0.0346784
RCAP_rcc03444	nagA	N-acetylglucosamine-6-phosphate deacetylase	-1.48395	0.0328474
RCAP_rcc01137	pfkB	6-phosphofructokinase	-1.48318	0.0170114
RCAP_rcc02371	monosacharide ABC transporter permease	monosacharide ABC transporter permease	-1.45292	0.0419011
RCAP_rcc01132	galM	aldose 1-epimerase	-1.42616	0.0293217
RCAP_rcc02544	ABC transporter substrate-binding protein	ABC transporter substrate-binding protein	-1.37621	0.0317761
RCAP_rcc02884	lsrK	autoinducer-2 kinase	-1.35631	0.00405414
RCAP_rcc00439	ppnk	NAD(+) kinase	-1.35042	0.0122673
RCAP_rcc00446	deoB	phosphopentomutase	-1.20957	0.041525
RCAP_rcc01831	gap1	glyceraldehyde-3-phosphate dehydrogenase	1.32059	0.0285396
RCAP_rcc01828	rpe	ribulose-phosphate 3-epimerase	1.32944	0.00187479
RCAP_rcc01829	cbbM	ribulose bisphosphate carboxylase large subunit	1.43012	0.000490043
RCAP_rcc00579	cbbL	ribulose bisphosphate carboxylase large subunit	1.43429	2.49e-06
RCAP_rcc01544	dctQ2	TRAP C4-dicarboxylate transport system permease subunit DctQ	1.51027	0.00175346
RCAP_rcc01834	fbp	fructose-bisphosphatase	1.60503	5.84e-06
RCAP_rcc02022	polyols ABC transporter	sugar ABC transporter substrate-binding protein	1.62328	1.53e-05
RCAP_rcc03022	dctM3	TRAP C4-dicarboxylate transport system permease subunit DctM	1.67086	0.00151258
RCAP_rcc03024	dctP3	TRAP C4-dicarboxylate transport system permease subunit DctP	1.68269	0.000270675
COG H: Coenzyme metabolism
RCAP_rcc00377	hemL	glutamate-1-semialdehyde 2,1-aminomutase	-2.38673	8.28e-13
RCAP_rcc02240	tpa	taurine--pyruvate aminotransferase	-1.88158	5.99e-08
RCAP_rcc00622	moeA	molybdopterin biosynthesis protein MoeA	-1.51784	0.0134425
RCAP_rcc02135	folD1	bifunctional protein FolD	-1.50252	0.00353342
RCAP_rcc00456	coaBC	bifunctional phosphopantothenoylcysteine decarboxylase/phosphopantothenate--cysteine ligase CoaBC	-1.50197	0.0141417
RCAP_rcc02690	pdxA	4-hydroxythreonine-4-phosphate dehydrogenase	-1.32867	0.0309385
RCAP_rcc02032	cobB	cobyrinic acid A,C-diamide synthase	-1.25706	0.0332355
RCAP_rcc00209	mogA	molybdopterin biosynthesis mog protein	1.3346	0.0253697
RCAP_rcc00210	ubiG	3-demethylubiquinone-9 3-O-methyltransferase	1.33743	0.00670757
RCAP_rcc00669	bchE	magnesium-protoporphyrin IX monomethyl ester anaerobic oxidative cyclase	1.35202	0.000556428
COG I: Lipid metabolism
RCAP_rcc02796	pldB	lysophospholipase L2	-1.77615	0.000235404
RCAP_rcc00024	gcdH	glutaryl-CoA dehydrogenase	-1.77323	0.00480643
RCAP_rcc00461	est	esterase	-1.66048	0.00585568
RCAP_rcc01562	mmsB	3-hydroxyisobutyrate dehydrogenase	-1.53287	0.039277
RCAP_rcc02992	atoB1	acetyl-CoA acetyltransferase	-1.34872	0.0236289
RCAP_rcc03449	atoB3	acetyl-CoA acetyltransferase	-1.34836	0.0134425
RCAP_rcc00412	arylformamidase	arylformamidase	-1.34769	0.0144854
RCAP_rcc00405	acyl-CoA dehydrogenase domain-containing protein	acyl-CoA dehydrogenase domain-containing protein	-1.31778	0.0424574
RCAP_rcc03371	fabI	enoyl-ACP reductase	-1.28391	0.0462489
RCAP_rcc00236	accD	acetyl-CoA carboxylase carboxyl transferase subunit beta	1.32396	0.0236745
RCAP_rcc02350	fabI1	enoyl-ACP reductase	1.3728	0.0129541
RCAP_rcc00538	methylmalonyl-CoA epimerase	methylmalonyl-CoA epimerase	1.38769	0.000261639
RCAP_rcc01634	fabZ	(3R)-hydroxymyristoyl-ACP dehydratase	1.41582	0.00997686
RCAP_rcc01678	acpP1	acyl carrier protein	1.47149	0.00240932
COG J: Translation, ribisomal tructure and biogenesis
RCAP_rcc01796	dusB	tRNA-dihydrouridine synthase B	-1.63293	0.00962355
RCAP_rcc02784	TrmH family RNA methyltransferase	TrmH family RNA methyltransferase	-1.5948	0.00810281
RCAP_rcc00350	rpmH	50S ribosomal protein L34	-1.5884	0.0150511
RCAP_rcc00191	tRNA (Uracil-5-)-methyltransferase	tRNA (Uracil-5-)-methyltransferase	-1.46291	0.0164969
RCAP_rcc02624	lysS	lysyl-tRNA synthetase	1.32238	0.0260394
RCAP_rcc00557	metG	methionyl-tRNA synthetase	1.32958	0.0141417
RCAP_rcc00469	trpS	tryptophanyl-tRNA synthetase	1.34029	0.00101934
RCAP_rcc00863	rplM	50S ribosomal protein L13	1.35743	0.039277
RCAP_rcc01821	rpsB	30S ribosomal protein S2	1.36382	0.0166332
RCAP_rcc00310	rplN	50S ribosomal protein L14	1.36559	0.0271336
RCAP_rcc02550	infA	translation initiation factor IF	1.36772	0.0238552
RCAP_rcc00321	rplO	50S ribosomal protein L15	1.36934	0.00165383
RCAP_rcc00296	fusA1	translation elongation factor G	1.37837	7.77e-05
RCAP_rcc02671	efp	translation elongation factor P	1.3871	0.0332355
RCAP_rcc00302	rplB	50S ribosomal protein L2	1.38736	0.000298583
RCAP_rcc00289	rplJ	50S ribosomal protein L10	1.39563	0.00517414
RCAP_rcc00308	rpmC	50S ribosomal protein L29	1.39682	0.0164969
RCAP_rcc00288	rplA	50S ribosomal protein L1	1.39795	8.47e-05
RCAP_rcc03050	rplY	50S ribosomal protein L25	1.40491	0.00146596
RCAP_rcc00290	rplL	50S ribosomal protein L7/L12	1.40828	0.0134425
RCAP_rcc01205	glyQ	glycyl-tRNA synthetase subunit alpha	1.41439	0.0159805
RCAP_rcc00367	rpsP	30S ribosomal protein S16	1.41629	0.000425472
RCAP_rcc00324	rpsM	30S ribosomal protein S13	1.42068	0.00125185
RCAP_rcc00305	rpsC	30S ribosomal protein S3	1.4214	0.000247469
RCAP_rcc00315	rplF	50S ribosomal protein L6	1.42407	0.000556428
RCAP_rcc00304	rplV	50S ribosomal protein L22	1.45727	1.08e-05
RCAP_rcc00287	rplK	50S ribosomal protein L11	1.45855	0.000103901
RCAP_rcc02011	rpsF	30S ribosomal protein S6	1.46694	2.36e-06
RCAP_rcc00281	rpsO	30S ribosomal protein S15	1.50397	6.08e-05
RCAP_rcc00316	rplR	50S ribosomal protein L18	1.50624	1.41e-05
RCAP_rcc00298	rpsJ	30S ribosomal protein S10	1.53667	8.47e-05
RCAP_rcc00309	rpsQ	30S ribosomal protein S17	1.56933	7.17e-05
RCAP_rcc00312	rplE	50S ribosomal protein L5	1.60054	2.37e-06
RCAP_rcc00314	rpsH	30S ribosomal protein S8	1.61964	3.63e-09
RCAP_rcc00301	rplW	50S ribosomal protein L23	1.63091	9.44e-06
RCAP_rcc00303	rpsS	30S ribosomal protein S19	1.64073	2.48e-07
RCAP_rcc00313	rpsN	30S ribosomal protein S14	1.78001	6.45e-11
COG K: Transcription
RCAP_rcc02374	LacI family transcriptional regulator	LacI family transcriptional regulator	-2.49593	4.64e-15
RCAP_rcc03147	MerR family transcriptional regulator	MerR family transcriptional regulator	-2.29078	2.78e-11
RCAP_rcc02181	GntR family transcriptional regulator	GntR family transcriptional regulator	-2.11618	2.49e-06
RCAP_rcc03145	AsnC/Lrp family transcriptional regulator	AsnC/Lrp family transcriptional regulator	-2.07174	3.56e-05
RCAP_rcc03059	TetR family transcriptional regulator	TetR family transcriptional regulator	-1.91506	1.17e-05
RCAP_rcc02249	AraC family transcriptional regulator	AraC family transcriptional regulator	-1.65179	0.00548033
RCAP_rcc01619	Fis family transcriptional regulator	Fis family transcriptional regulator	-1.51398	0.0332355
RCAP_rcc00749	LysR family transcriptional regulator	LysR family transcriptional regulator	-1.49747	0.00976076
RCAP_rcc02599	TetR family transcriptional regulator	TetR family transcriptional regulator	-1.42036	0.0207467
RCAP_rcc00739	ArsR family transcriptional regulator	ArsR family transcriptional regulator	-1.41503	0.00248161
RCAP_rcc02467	GntR family transcriptional regulator	GntR family transcriptional regulator	-1.37626	0.0299387
RCAP_rcc03336	XRE family transcriptional regulator	XRE family transcriptional regulator	-1.3229	0.0494179
RCAP_rcc00858	scpB	segregation and condensation protein B	-1.31767	0.0367087
RCAP_rcc00200	MarR family transcriptional regulator	MarR family transcriptional regulator	-1.31112	0.0218223
RCAP_rcc01835	cbbR2	RuBisCO operon transcriptional regulator CbbR	-1.29077	0.0121705
RCAP_rcc03054	rpoD	RNA polymerase sigma factor RpoD	1.33448	0.0108809
RCAP_rcc01883	iscR	FeS assembly cluster transcription factor IscR	1.38345	0.0298229
RCAP_rcc00884	hypothetical protein	hypothetical protein	1.4146	0.000202237
RCAP_rcc00326	rpoA	DNA-directed RNA polymerase subunit alpha	1.46443	0.00150087
COG L: Replication, recombination and repair
RCAP_rcc02194	phospholipase/carboxylesterase	phospholipase/carboxylesterase	-1.45273	0.0220326
RCAP_rcc02696	holC	DNA polymerase III subunit chi	-1.45182	0.0387825
RCAP_rcc00266	mutL	DNA mismatch repair protein MutL	-1.40884	0.0396452
RCAP_rcc03217	ruvA	holliday junction DNA helicase RuvA	-1.33516	0.040441
RCAP_rcc01665	recG	ATP-dependent DNA helicase RecG	-1.33247	0.0424574
RCAP_rcc01276	Cas1 family CRISPR-associated protein	Cas1 family CRISPR-associated protein	-1.32818	0.0225545
RCAP_rcc03407	dinB	DNA polymerase IV	-1.32396	0.0298229
RCAP_rcc02429	xthA1	exodeoxyribonuclease III	-1.32262	0.0293846
RCAP_rcc00038	addB	double-strand break repair protein AddB	-1.28077	0.0108809
RCAP_rcc01264	reverse transcriptase	reverse transcriptase	1.3608	0.0471017
RCAP_rcc01725	hypothetical protein	hypothetical protein	1.38526	0.00116895
RCAP_rcc01905	IS4 family transposase	IS4 family transposase	1.5407	0.000110834
COG M: Cell wall/membrane/envelope biogenesis
RCAP_rcc00649	dgkA	diacylglycerol kinase	-1.72047	0.00560141
RCAP_rcc00819	murG	undecaprenyldiphospho-muramoylpentapeptide beta-N-acetylglucosaminyltransferase	-1.51858	0.0275334
RCAP_rcc02704	NLP/P60 family protein	NLP/P60 family protein	-1.51492	0.0162831
RCAP_rcc00229	lpxK	tetraacyldisaccharide 4'-kinase	-1.5053	0.035923
RCAP_rcc03450	pbpC	penicillin-binding protein 1C	-1.4928	0.00798584
RCAP_rcc02382	mraW	S-adenosyl-methyltransferase MraW	-1.48755	0.00125185
RCAP_rcc01944	family 2 glycosyl transferase	family 2 glycosyl transferase	-1.479	0.0236745
RCAP_rcc03195	OmpA/MotB domain-containing protein	OmpA/MotB domain-containing protein	-1.4421	0.0373116
RCAP_rcc00172	glycosyl transferase	glycosyl transferase	-1.4043	0.0462489
RCAP_rcc03162	mandelate racemase/muconate lactonizing enzyme family protein	mandelate racemase/muconate lactonizing enzyme family protein	-1.37163	0.0445855
RCAP_rcc01949	undecaprenyl-phosphate galactosephosphotransferase	undecaprenyl-phosphate galactosephosphotransferase	-1.36072	0.0383222
RCAP_rcc02627	dacB	penicillin-binding protein 4	-1.34183	0.0445855
RCAP_rcc00823	ddl	D-alanine--D-alanine ligase	-1.33689	0.0317761
RCAP_rcc01119	lnt	apolipoprotein N-acyltransferase	-1.2854	0.0123529
RCAP_rcc00246	mltB	membrane-bound lytic murein transglycosylase B	-1.2781	0.018956
RCAP_rcc00011	hemolysin D	hemolysin D	-1.2528	0.0462654
RCAP_rcc01550	M23 family peptidase	M23 family peptidase	1.35338	0.00218812
RCAP_rcc03123	lepA	GTP-binding protein LepA	1.42182	9.44e-06
COG N: Cell Mobility
RCAP_rcc03528	hypothetical protein	hypothetical protein	-1.41628	0.0435266
RCAP_rcc02987	OmpA/MotB domain-containing protein	OmpA/MotB domain-containing protein	-1.31391	0.000357195
COG O: Post-translational modification, protein turnover, and chaperones
RCAP_rcc02868	S1/S6 family peptidase	S1/S6 family peptidase	-1.65775	0.000168907
RCAP_rcc02865	pflA2	[pyruvate formate-lyase]-activating enzyme	-1.48406	0.000295619
RCAP_rcc00806	heat shock protein DnaJ domain-containing protein	heat shock protein DnaJ domain-containing protein	-1.43716	0.028433
RCAP_rcc03259	msrB1	peptide-methionine (R)-S-oxide reductase	-1.41028	0.0150012
RCAP_rcc01785	ccmA	heme exporter protein A	-1.40439	0.0220326
RCAP_rcc03017	draG	ADP-ribosyl-[dinitrogen reductase] hydrolase	-1.33632	0.0460961
RCAP_rcc01712	anmK	anhydro-N-acetylmuramic acid kinase	-1.32463	0.0404908
RCAP_rcc00692	pufA	light-harvesting protein B-870 subunit alpha	1.32262	0.0284233
RCAP_rcc03095	M16 family peptidase	M16 family peptidase	1.38354	8.57e-06
RCAP_rcc02008	tig	trigger factor	1.4138	0.00695314
RCAP_rcc01159	ccoQ	cbb3-type cytochrome c oxidase subunit IV	1.49503	0.000168907
COG P: Inorganic ion transport and metabolism
RCAP_rcc02522	pyrimidine ABC transporter permease	pyrimidine ABC transporter permease	-1.86543	8.74e-11
RCAP_rcc02185	potI3	polyamine ABC transporter permease PotI	-1.71071	7.97e-05
RCAP_rcc03251	cbiO3	cobalt ABC transporter ATP-binding protein CbiO	-1.58614	0.0200515
RCAP_rcc02880	monosacharide ABC transporter ATP-binding protein	monosacharide ABC transporter ATP-binding protein	-1.55279	0.000629173
RCAP_rcc02372	monosacharide ABC transporter ATP-binding protein	monosacharide ABC transporter ATP-binding protein	-1.51488	0.0271498
RCAP_rcc02523	pyrimidine ABC transporter permease	pyrimidine ABC transporter permease	-1.48059	0.0271598
RCAP_rcc01042	copA1	copper-transporting P-type ATPase	-1.4526	0.0343303
RCAP_rcc02017	rbsA	ribose ABC transporter ATP-binding protein	-1.43042	0.0269892
RCAP_rcc00848	dppC	dipeptide ABC transporter permease DppC	-1.31099	0.00485459
RCAP_rcc00704	oppC1	oligopeptide ABC transporter permease OppC	-1.30168	0.0426435
RCAP_rcc00564	modC	molybdenum ABC transporter ATP-binding protein ModC	-1.29309	0.0343303
RCAP_rcc02659	monosacharide ABC transporter ATP-binding protein	monosacharide ABC transporter ATP-binding protein	-1.28509	0.00798584
RCAP_rcc01163	ccoI	cbb3-type cytochrome c oxidase biogenesis protein CcoI	-1.28425	0.0202612
RCAP_rcc00021	cytochrome c peroxidase	cytochrome c peroxidase	-1.23445	0.039491
RCAP_rcc02707	cynT	carbonate dehydratase	1.34003	0.00698619
RCAP_rcc03502	pstC	phosphate ABC transporter permease PstC	1.34546	0.000231609
RCAP_rcc00376	divalent ion symporter	divalent ion symporter	1.35545	0.00493522
RCAP_rcc03499	phoU	phosphate transport system regulatory protein PhoU	1.35639	0.000110834
RCAP_rcc02458	ArsC family protein	ArsC family protein	1.35787	0.039277
RCAP_rcc00572	nifH	nitrogenase iron protein	1.38852	0.0147632
RCAP_rcc03503	pstS	phosphate ABC transporter periplasmic phosphate-binding protein	1.40354	0.00081952
RCAP_rcc03500	pstB	phosphate ABC transporter ATP-binding protein	1.43709	0.00241635
RCAP_rcc00136	phoA	alkaline phosphatase	1.47387	0.00182566
RCAP_rcc01593	cysH	phosphoadenosine phosphosulfate reductase	1.49021	0.000565406
RCAP_rcc02816	sat	bifunctional sulfate adenylyltransferase/adenylyl-sulfate kinase	1.50644	4.73e-05
RCAP_rcc02023	polyols ABC transporter permease	polyols ABC transporter permease	1.52902	3.67e-06
RCAP_rcc02024	polyols ABC transporter permease	polyols ABC transporter permease	1.54905	3.39e-07
COG Q: Secondary metabolites biosynthesis, transport, and catabolism
RCAP_rcc02520	integrin alpha repeat/hemolysin-type calcium-binding repeat family protein	integrin alpha repeat/hemolysin-type calcium-binding repeat family protein	-1.94882	2.73e-05
RCAP_rcc02437	cytochrome P450 family protein	cytochrome P450 family protein	-1.44161	0.0218223
RCAP_rcc02433	hypothetical protein	hypothetical protein	-1.33494	0.0309051
RCAP_rcc01546	AMP-dependent synthetase and ligase	AMP-dependent synthetase and ligase	-1.25407	0.0123721
RCAP_rcc01545	dctM2	TRAP C4-dicarboxylate transport system permease subunit DctM	1.40414	0.00296453
RCAP_rcc02463	hemolysin-type calcium-binding repeat family protein	hemolysin-type calcium-binding repeat family protein	1.46194	4.73e-05
RCAP_rcc01338	acxC	acetone carboxylase subunit gamma	1.81603	3.92e-07
COG S: Unknown or predicted function
RCAP_rcc02367	calcium-binding protein	calcium-binding protein	-2.85727	8.52e-15
RCAP_rcc02370	rbtD	ribitol 2-dehydrogenase	-2.70813	4.91e-08
RCAP_rcc02368	gph4	phosphoglycolate phosphatase	-2.03898	0.000229145
RCAP_rcc02187	amidohydrolase	amidohydrolase	-1.83001	0.00105338
RCAP_rcc02435	family 2 glycosyl transferase	family 2 glycosyl transferase	-1.70939	0.000874822
RCAP_rcc00729	hypothetical protein	hypothetical protein	-1.60053	0.0170114
RCAP_rcc00023	ribonuclease BN	ribonuclease BN	-1.5448	0.00166839
RCAP_rcc03466	hypothetical protein	hypothetical protein	-1.53308	0.00158172
RCAP_rcc02470	selU	tRNA 2-selenouridine synthase	-1.51818	0.0336689
RCAP_rcc00406	metallo-beta-lactamase	metallo-beta-lactamase	-1.51696	0.0188753
RCAP_rcc03148	hypothetical protein	hypothetical protein	-1.51442	0.04203
RCAP_rcc02693	permease YjgP/YjgQ family protein	permease YjgP/YjgQ family protein	-1.51344	0.03573
RCAP_rcc00519	cupin domain-containing protein	cupin domain-containing protein	-1.48284	0.0220326
RCAP_rcc02703	hypothetical protein	hypothetical protein	-1.47041	0.021268
RCAP_rcc02631	hypothetical protein	hypothetical protein	-1.46734	0.00607298
RCAP_rcc00596	hypothetical protein	hypothetical protein	-1.46713	0.0101613
RCAP_rcc01166	HAD superfamily hydrolase	HAD superfamily hydrolase	-1.45282	0.000155279
RCAP_rcc00709	FAD dependent oxidoreductase	FAD dependent oxidoreductase	-1.45228	0.00356154
RCAP_rcc01717	hypothetical protein	hypothetical protein	-1.4412	0.0115814
RCAP_rcc03235	monosacharide ABC transporter permease	K02057 simple sugar transport system permease protein	-1.40803	0.00798584
RCAP_rcc00026	hypothetical protein	hypothetical protein	-1.40747	4.18e-05
RCAP_rcc00199	carbon-nitrogen family hydrolase	carbon-nitrogen family hydrolase	-1.3938	0.00799673
RCAP_rcc00881	metallophosphoesterase	K09769 hypothetical protein	-1.38179	0.0298229
RCAP_rcc02806	hypothetical protein	hypothetical protein	-1.37049	0.0390102
RCAP_rcc02510	lipoprotein	lipoprotein	-1.36546	0.0218252
RCAP_rcc00529	FAD dependent oxidoreductase	FAD dependent oxidoreductase	-1.35715	0.0478897
RCAP_rcc02710	hypothetical protein	hypothetical protein	-1.35173	0.0362202
RCAP_rcc00523	hypothetical protein	hypothetical protein	-1.33755	0.0425606
RCAP_rcc01586	GSCFA family protein	GSCFA family protein	-1.33663	0.0287239
RCAP_rcc02512	hypothetical protein	hypothetical protein	-1.33616	0.00235055
RCAP_rcc01496	lipoprotein	lipoprotein	-1.3285	0.0465134
RCAP_rcc03234	monosacharide ABC transporter permease	monosacharide ABC transporter permease	-1.32311	7.77e-05
RCAP_rcc03465	membrane transport family protein	membrane transport family protein	-1.31537	0.0218223
RCAP_rcc00510	A24 family peptidase	A24 family peptidase	-1.30054	0.0142945
RCAP_rcc00789	monosacharide ABC transporter ATP-binding protein	monosacharide ABC transporter ATP-binding protein	-1.28844	0.00637965
RCAP_rcc00084	hypothetical protein	hypothetical protein	-1.28345	0.0449252
RCAP_rcc00495	glyoxalase/bleomycin resistance protein/dioxygenase	glyoxalase/bleomycin resistance protein/dioxygenase	-1.27804	0.0482924
RCAP_rcc00816	extradiol ring-cleavage dioxygenase subunit B	extradiol ring-cleavage dioxygenase subunit B	-1.26038	0.0289297
RCAP_rcc00104	hypothetical protein	hypothetical protein	-1.25751	0.0271498
RCAP_rcc00703	deoxyribodipyrimidine photolyase-related protein	deoxyribodipyrimidine photolyase-related protein	-1.25368	0.0316459
RCAP_rcc02497	ABC transporter ATP-binding protein	ABC transporter ATP-binding protein	-1.25262	0.0149544
RCAP_rcc01555	hypothetical protein	hypothetical protein	-1.25123	0.0188218
RCAP_rcc01802	hflX	GTP-binding proten HflX	-1.22982	0.0148113
RCAP_rcc03451	alpha-2-macroglobulin domain-containing protein	alpha-2-macroglobulin domain-containing protein	-1.20449	0.0172132
RCAP_rcc02755	metallo-beta-lactamase	metallo-beta-lactamase	1.3199	0.000437939
RCAP_rcc00659	puhA	photosynthetic reaction center subunit H	1.3271	0.0172356
RCAP_rcc03454	hypothetical protein	hypothetical protein	1.34351	0.0420748
RCAP_rcc03122	FRG domain-containing protein	FRG domain-containing protein	1.35062	0.0126183
RCAP_rcc00194	ErfK/YbiS/YcfS/YnhG family protein/Tat domain-containing protein	ErfK/YbiS/YcfS/YnhG family protein/Tat domain-containing protein	1.37636	0.0341655
RCAP_rcc02676	hypothetical protein	hypothetical protein	1.38772	0.0218252
RCAP_rcc03120	ABC transporter ATP-binding protein	ABC transporter ATP-binding protein	1.41513	0.000632172
RCAP_rcc01622	hypothetical protein	hypothetical protein	1.43739	0.0106691
RCAP_rcc01747	actP1	cation/acetate symporter ActP	1.43932	0.00512104
RCAP_rcc03459	hypothetical protein	queuosine precursor transporter	1.47718	0.00268598
RCAP_rcc00066	hypothetical protein	hypothetical protein	1.49631	6.6e-05
RCAP_rcc00575	hypothetical protein	hypothetical protein	1.49849	5.97e-05
RCAP_rcc02212	ThiJ/PfpI family protein	ThiJ/PfpI family protein	1.53297	0.0376594
RCAP_rcc02351	LysE family transporter	LysE family transporter	1.55565	0.000168907
RCAP_rcc01073	gvpA	gas vesicle protein GvpA	1.61784	2.33e-08
RCAP_rcc01560	hypothetical protein	hypothetical protein	4.90939	5.28e-56
COG T: Signal transduction mechanism
RCAP_rcc01110	diguanylate cyclase/phosphodiesterase	diguanylate cyclase/phosphodiesterase	-1.55453	0.00340961
RCAP_rcc00440	zraR	transcriptional regulatory protein ZraR	-1.50884	0.0457654
RCAP_rcc00537	response regulator receiver protein	response regulator receiver protein	-1.49022	0.0162831
RCAP_rcc00763	hupT	signal transduction histidine kinase HupT	-1.48505	0.00248299
RCAP_rcc02767	petR	transcriptional regulator PetR	-1.44361	0.0080823
RCAP_rcc02294	signal transduction histidine kinase	signal transduction histidine kinase	-1.4234	0.00535216
RCAP_rcc00783	diguanylate cyclase/phosphodiesterase	diguanylate cyclase/phosphodiesterase	-1.38003	0.0409796
RCAP_rcc00621	signal transduction histidine kinase	signal transduction histidine kinase	-1.37662	0.0360854
RCAP_rcc02556	arsC	ArsC protein	1.33035	0.0405039
RCAP_rcc02197	two component AraC family transcriptional regulator	two component AraC family transcriptional regulator	1.33241	0.047073
RCAP_rcc03498	phoB	phosphate regulon transcriptional regulatory protein PhoB	1.37352	0.00480991
COG U: Intracellular trafficing, secretion and vescular transport
RCAP_rcc01456	MarC family membrane protein	MarC family membrane protein	-1.51077	0.0303231
RCAP_rcc03392	hemolysin D	hemolysin D	-1.46446	0.0460961
RCAP_rcc03198	exbD2	biopolymer transport protein ExbD	-1.32529	0.0465134
RCAP_rcc00220	secA	preprotein translocase subunit SecA	1.35393	0.00356154
RCAP_rcc00285	secE	preprotein translocase subunit SecE	1.38552	0.018885
RCAP_rcc00322	secY	preprotein translocase subunit SecY	1.39943	0.0041363
RCAP_rcc01781	yajC	preprotein translocase subunit YajC	1.40068	0.00497552
RCAP_rcc00345	oxaA	inner membrane protein OxaA	1.60565	1.72e-06
COG V: Defense mechanisms
RCAP_rcc01650	ABC transporter permease	ABC transporter permease	-1.48516	0.0138082
RCAP_rcc01287	mcrC	McrBC restriction endonuclease system subunit McrC	-1.26285	0.0425606
RCAP_rcc00470	MATE efflux family protein	MATE efflux family protein	-1.24863	0.0289297
RCAP_rcc01929	hsdS3	type I restriction-modification system RcaSBIV subunit S	1.40668	0.00757499
No orthorlogs found
RCAP_rcc00608	hypothetical protein	hypothetical protein	-1.58152	0.004124
RCAP_rcc03440	hypothetical protein	hypothetical protein	-1.57932	0.00958963
RCAP_rcc02858	hypothetical protein	hypothetical protein	-1.5451	0.00952636
RCAP_rcc00410	GNAT family acetyltransferase	GNAT family acetyltransferase	-1.53834	0.00638302
RCAP_rcc00307	hypothetical protein	hypothetical protein	-1.53062	0.00865227
RCAP_rcc01877	hypothetical protein	hypothetical protein	-1.51827	0.0248449
RCAP_rcc03160	hypothetical protein	hypothetical protein	-1.49226	0.039277
RCAP_rcc00891	hypothetical protein	hypothetical protein	-1.48973	0.0328474
RCAP_rcc01927	hypothetical protein	hypothetical protein	-1.48571	0.00997686
RCAP_rcc01528	hypothetical protein	hypothetical protein	-1.48036	0.0257338
RCAP_rcc02196	FkbM family methyltransferase	FkbM family methyltransferase	-1.41836	0.0138082
RCAP_rcc00961	hypothetical protein	hypothetical protein	-1.41552	0.00314553
RCAP_rcc00449	hypothetical protein	hypothetical protein	-1.4102	0.0265341
RCAP_rcc02803	hypothetical protein	hypothetical protein	-1.40222	0.00797426
RCAP_rcc00500	hypothetical protein	hypothetical protein	-1.3553	0.0460961
RCAP_rcc02597	hypothetical protein	hypothetical protein	-1.34519	0.000168907
RCAP_rcc02988	hypothetical protein	hypothetical protein	-1.34043	0.00607298
RCAP_rcc02635	hypothetical protein	hypothetical protein	-1.33888	0.0453581
RCAP_rcc00700	hypothetical protein	hypothetical protein	-1.33187	0.039277
RCAP_rcc01416	hypothetical protein	hypothetical protein	-1.33031	0.0313418
RCAP_rcc01552	hypothetical protein	hypothetical protein	-1.32693	0.0156205
RCAP_rcc03043	hypothetical protein	hypothetical protein	-1.30017	0.0317761
RCAP_rcc02439	hypothetical protein	hypothetical protein	-1.2919	0.0343303
RCAP_rcc03429	hypothetical protein	hypothetical protein	-1.25334	0.00592755
RCAP_rcc00606	lipoprotein	lipoprotein	1.32284	0.0387825
RCAP_rcc01015	hypothetical protein	hypothetical protein	1.33001	0.0285396
RCAP_rct00045	tRNA-Glu	tRNA-Glu	1.33383	0.0465134
RCAP_rcc01871	acpP2	acyl carrier protein	1.33433	0.0465134
RCAP_rcc00162	hypothetical protein	hypothetical protein	1.33803	0.0122622
RCAP_rcc01066	pyp	photoactive yellow protein	1.34905	0.0236289
RCAP_rcc01739	hypothetical protein	hypothetical protein	1.35051	0.00797516
RCAP_rct00044	tRNA-Asp	tRNA-Asp	1.35897	0.0196865
RCAP_rct00041	tRNA-Tyr	tRNA-Tyr	1.36128	0.0134627
RCAP_rcc00353	hypothetical protein	hypothetical protein	1.37619	0.018224
RCAP_rcc01313	hypothetical protein	hypothetical protein	1.38052	0.039277
RCAP_rct00054	tRNA-Thr	tRNA-Thr	1.38365	0.0492325
RCAP_rcc01368	antibiotic biosynthesis monooxygenase	antibiotic biosynthesis monooxygenase	1.3839	0.00205788
RCAP_rct00040	tRNA-Phe	tRNA-Phe	1.38558	0.0388307
RCAP_rct00015	tRNA-Gln	tRNA-Gln	1.40259	0.016606
RCAP_rcc00753	hypothetical protein	hypothetical protein	1.40846	0.0479327
RCAP_rcc02815	lipoprotein	lipoprotein	1.41561	0.000729043
RCAP_rcc02301	hypothetical protein	hypothetical protein	1.4211	0.00607298
RCAP_rct00039	tRNA-Ser	tRNA-Ser	1.44032	0.0460961
RCAP_rct00027	tRNA-Val	tRNA-Val	1.44332	0.0198482
RCAP_rcc02012	hypothetical protein	hypothetical protein	1.44389	0.00241635
RCAP_rcc00842	hypothetical protein	hypothetical protein	1.44863	0.0144854
RCAP_rcc02323	hypothetical protein	hypothetical protein	1.4776	0.00695314
RCAP_rcc03124	hypothetical protein	hypothetical protein	1.47881	0.000282943
RCAP_rcc03152	hypothetical protein	hypothetical protein	1.49305	0.00152187
RCAP_rcc01085	hypothetical protein	hypothetical protein	1.57372	0.00084582
RCAP_rct00025	tRNA-Ser	tRNA-Ser	1.60915	3.7e-05
