# Supplementary material for: RedB, a Member of the CRP/FNR Family, Functions as a Transcriptional Redox Brake
Source: Microbiol Spectr. 2022 Sep 15;10(5):e02353-22. doi: 10.1128/spectrum.02353-22 (PMC9603854; doi:10.1128/spectrum.02353-22)
Supplement: Supplemental file 4 — Table S4. Download spectrum.02353-22-s0003.xlsx, XLSX file, 0.02 MB [file spectrum.02353-22-s0003.xlsx]

## Sheet: Sheet2
Supplemental Table S4: Called ChIP-seq peaks with recognition sequences that do not affect neighboring gene expression
Start	End	Gene Under Peak	Description	Recognition sequences	ChIP Enrichment
1	691	RCC00001	dnaA; chromosomal replication initiation protein DnaA	GACAAGACGCAT	4.45
18440	22755	RCC00019	ROK family protein	GCGATGAAGAAG	3.58
37517	39418	RCC00032	DNA mismatch repair protein MutS	GAAATGAAGGAT	3.02
53507	56062	RCC00043	ActS/PrrB/RegB family redox-sensitive histidine kinase	GACATCGCGCTG	2.9
53507	56062	RCC00045	ActR/PrrA/RegA family redox response regulator transcription factor	GCGATGGAAAAG	2.9
53507	56062	RCC00045	ActR/PrrA/RegA family redox response regulator transcription factor	GACATCACCAAT	2.9
123161	125127	RCC00118	raiA; ribosome-associated translation inhibitor RaiA	AAGATGGACAAG	2.75
158240	166215	RCC00147	tuf; elongation factor Tu	GAAATGGCAAAG	4.58
158240	166215	RCC00147	tuf; elongation factor Tu	GCGATCACGAAG	4.58
158240	166215	between RCT00004 & RCR00002	tRNA-Ile; 23S ribosomal RNA	GACAAGAAGAAT	4.58
158240	166215	RCC00148	amino acid adenylation domain-containing protein	GAGATGACGCAG	4.58
191531	193386	RCC00166	sulfotransferase	GACAACACGCAG	4.15
259760	262627	RCC00223	dnaJ; molecular chaperone DnaJ	GAGATCAAGAAG	3.41
276417	278804	RCC00241	rlmN; 23S rRNA (adenine(2503)-C(2))-methyltransferase RlmN	GGCATCAAGCAG	2.99
295694	297636	RCC00259	porin	AAAATGAAAAAG	3.67
295694	297636	RCC00259	porin	GCGATGACCAAG	3.67
319785	321354	RCC00284	pnp; polyribonucleotide nucleotidyltransferase	GACATGGACCAG	2.79
319785	321354	RCC00284	pnp; polyribonucleotide nucleotidyltransferase	GCCATCAAGAAG	2.79
319785	321354	RCC00284	pnp; polyribonucleotide nucleotidyltransferase	GAGATGTCGAAG	2.79
450316	453260	between RCC00420 & RCC00421	pyruvate kinase; aspartate kinase	GACATGGACATG	3.01
450316	453260	RCC00421	aspartate kinase	GAGATCAAGATT	3.01
580848	582441	between RCC00543 & RCC00544	DUF1523 family protein; aldehyde dehydrogenase family protein	AAGATGAAGCAG	3.17
598081	599311	RCC00558	sensor domain-containing phosphodiesterase	GAGATCACCGAG	5.86
598081	599311	between RCC00558 & RCC00559	sensor domain-containing phosphodiesterase; SAM-dependent methyltransferase	AACATCAAGAAT	5.86
816199	817572	RCC00747	hypothetical protein	GACATGTCGAAG	2.89
816199	817572	RCC00747	hypothetical protein	AAGATGGCCAAG	2.89
816199	817572	RCC00747	hypothetical protein	GAAATGACCGAG	2.89
988372	989542	between RCC00901 & RCC00902	DUF465 domain-containing protein; XRE family transcriptional regulator	AACATCGAAAAG	4.33
988372	989542	RCC00902	XRE family transcriptional regulator	GACATGGAACTG	4.33
994986	996732	outside of RCC00910	hypothetical protein	GACATCACGAAA	3.17
1003237	1009901	RCC00916	pssA; CDP-diacylglycerol--serine O-phosphatidyltransferase	CACATAAAGCAG	5.26
1197793	1200203	RCC01126	ihfB; integration host factor subunit beta	GAGATGACGCAT	2.575
1197793	1200203	RCC01127	DUF1049 domain-containing protein	AAGAAGACGAAG	2.575
1225386	1227325	RCC01156	universal stress protein	GACATCACGGTG	3.59
1401672	1402894	outside of RCC01311	SOS response-associated peptidase family protein	GACATGTCGCAG	3.39
1401672	1402894	between RCC01311 & RCC01312	SOS response-associated peptidase family protein; hypothetical protein	AAGATGACACTG	3.39
1489512	1490585	RCC01383	UDP-glucose/GDP-mannose dehydrogenase family protein	GAGATGAAGATT	3.6
1563330	1565609	RCC01448	helix-turn-helix domain-containing protein	CACATCAAGCAG	4.39
1563330	1565609	RCC01448	helix-turn-helix domain-containing protein	GCGATGAAGGAG	4.39
1644089	1646051	RCC01518	NADH-quinone oxidoreductase subunit B	GAGATCACGTAG	3.11
1709983	1711279	RCC01578	lipoprotein	GACATGGCCAAG	4.37
1800280	1802241	RCC01664	ligA; NAD-dependent DNA ligase LigA	GCGATGGCGAAG	3.92
1810867	1812068	RCC01673	P-II family nitrogen regulator	GGCATGAAGAAG	2.78
1810867	1812068	RCC01674	glnA; type I glutamate--ammonia ligase	GACATGAAACTG	2.78
1810867	1812068	RCC01674	glnA; type I glutamate--ammonia ligase	AAGATGAAGAAT	2.78
1896278	1897971	RCC01755	cysteine--tRNA ligase	GACATGGCGCAG	2.68
2042568	2043739	RCC01892	typA; translational GTPase TypA	GAAATCAAGCTG	5.48667
2157028	2158426	RCC02004	hypothetical protein	AAGATCGCGCAG	4.49667
2342517	2343624	RCC02171	DUF1476 domain-containing protein	GCGATGAAACAG	3.59667
2498361	2499660	RCC02326	tyrosine-type recombinase/integrase	GAGAAGACGAAG	3.43
2515554	2516677	RCC02345	hypothetical protein	GAGATGGCCAAG	3.07
2515554	2516677	between RCC02345 & RCC02346	hypothetical proteins	GACATAAAAGAG	3.07
2618868	2620003	RCC02442	ABC transporter substrate-binding protein	CAGATGGCGCAG	7.39333
2675035	2678156	RCC02494	hemN; oxygen-independent coproporphyrinogen III oxidase	GAGAAGACAAAG	3.87
2675035	2678156	RCC02495	rsgA; ribosome small subunit-dependent GTPase A	GAGTTGACGCAG	3.87
2753743	2756352	RCC02561	murA; UDP-N-acetylglucosamine 1-carboxyvinyltransferase	ACGATGACGCAG	5.35
2770566	2773376	RCC02583	lon; endopeptidase La	CAGATGGAAAAG	3.51
2770566	2773376	RCC02583	lon; endopeptidase La	GACATCGCGATG	3.51
2774964	2776375	RCC02585	FAD-dependent oxidoreductase	GAGATGAAGGAA	2.86
2774964	2776375	RCC02585	FAD-dependent oxidoreductase	GAGATCGAGCTG	2.86
2860943	2864039	RCC02667	SDR family oxidoreductase	GACATCGACCAG	3
2860943	2864039	RCC02668	fabB; beta-ketoacyl-ACP synthase I	GCGATGACAAAG	3
2860943	2864039	RCC02669	fabA; bifunctional 3-hydroxydecanoyl-ACP dehydratase/trans-2-decenoyl-ACP isomerase	GACATGAAAGTG	3
2873307	2874547	RCC02682	cytochrome c	GAGATGACGCAT	6.91
2909387	2911866	RCC02717	dcm; DNA (cytosine-5-)-methyltransferase	GCCATGAAAAAT	2.54
2909387	2911866	RCC02717	dcm; DNA (cytosine-5-)-methyltransferase	GACAAGAAAAAG	2.54
2999550	3000673	RCC02808	accessory factor UbiK family protein	GAGATGTCGAAG	3.95
3016312	3018080	between RCT00056 & RCC02829	ssrA; transfer-messenger RNA; HlyC/CorC family transporter	GCCATGAAGATG	6.22
3020172	3022074	RCC02833	rapZ; RNase adapter RapZ	GACATGGGGCAG	3.31
3020172	3022074	RCC02833	rapZ; RNase adapter RapZ	GACAAGAACCAG	3.31
3020172	3022074	RCC02834	HPr kinase	AAGATGACCATG	3.31
3158647	3164313	RCC02969	H-type lectin domain-containing protein	GACATCGACCAG	3.27
3158647	3164313	RCC02970	F0F1 ATP synthase subunit epsilon	GAGATCGAACTG	3.27
3165726	3168205	RCC02977	clpA; ATP-dependent Clp protease ATP-binding subunit ClpA	GACATGTCGAAG	3.03
3165726	3168205	RCC02977	clpA; ATP-dependent Clp protease ATP-binding subunit ClpA	GAGATCGAAAAG	3.03
3337862	3340212	RCC03140	acyl-CoA synthetase	GAGATCGAGGAG	3.25
3337862	3340212	RCC03140	acyl-CoA synthetase	AAGATGGCGCAT	3.25
3379097	3380137	RCC03181	YdcH family protein	GAGATGAAGAAA	3.31
3385666	3386954	RCC03187	LytTR family transcriptional regulator	GCGATGGCGCAG	3.76
3414975	3416514	between RCC03213 & RCC03214	hypothetical protein; DUF1127 domain-containing protein	GGCATGAAAAAG	2.76
3414975	3416514	RCC03214	DUF1127 domain-containing protein	GCGATGACGCTG	2.76
3514701	3517192	RCC03324	ATP-binding protein	AACATGGCGCAG	3
3576228	3582778	RCC03378	amino acid adenylation domain-containing protein	GAGATGACGCAG	4.91
3576228	3582778	between RCR00011 & RCT00050	23S ribosomal RNA; tRNA-Ile	GACAAGAAGAAT	4.91
3603550	3608881	RCC03406	clpB; ATP-dependent chaperone ClpB	AACATGGAGAAG	3.77
3603550	3608881	RCC03406	clpB; ATP-dependent chaperone ClpB	AAGATGGAGGAG	3.77
